# Supplementary material for: Mechanisms of uropathogenic E. coli mucosal association in the gastrointestinal tract
Source: Sci Adv. 2025 Jan 31;11(5):eadp7066. doi: 10.1126/sciadv.adp7066 (PMC11784811; doi:10.1126/sciadv.adp7066)
Supplement: Supplementary file 2 — Movies S1 and S2 [file sciadv.adp7066_movies_s1_and_s2.zip]

Archive with 2 entries (2 files):
- adp7066_movie_s1.mp4
- adp7066_movie_s2.mp4
